# Supplementary material for: Rapid Selective Detection and Quantification of β-Blockers Used in Doping Based on Molecularly Imprinted Nanoparticles (NanoMIPs)
Source: Polymers (Basel). 2022 Dec 11;14(24):5420. doi: 10.3390/polym14245420 (PMC9787605; doi:10.3390/polym14245420)
Supplement: Supplementary file 1 [file polymers-14-05420-s001.zip]

Archive with 1 entries (1 files):
- polymers-1960056-supplementary.pdf
